# Supplementary material for: All Shades of Shrimp: Preferences of Colour Morphs of a Freshwater Shrimp Neocaridina davidi (Decapoda, Atyidae) for Substrata of Different Colouration
Source: Animals (Basel). 2021 Apr 9;11(4):1071. doi: 10.3390/ani11041071 (PMC8069546; doi:10.3390/ani11041071)
Supplement: Supplementary file 1 [file animals-11-01071-s001.zip]

Archive with 2 entries (2 files):
- animals-1125094- supplementary Table S2 for conversion.xlsx
- animals-1125094- supplementary Figures S1-S3, Table S1 for conversion.pdf
