# Supplementary material for: All Shades of Shrimp: Preferences of Colour Morphs of a Freshwater Shrimp Neocaridina davidi (Decapoda, Atyidae) for Substrata of Different Colouration
Source: Animals (Basel). 2021 Apr 9;11(4):1071. doi: 10.3390/ani11041071 (PMC8069546; doi:10.3390/ani11041071)
Supplement: Supplementary file 1 [file animals-11-01071-s001.zip › animals-1125094- supplementary Table S2 for conversion.xlsx]

## Sheet: Shrimp preferences
	Experiment 1				Experiment 2				Experiment 3			Experiment 4
	Substratum colour				Substratum colour				Substratum pattern			Substratum colour
Colour morph	Black	Grey1	White		Black	Grey2	Grey3		Fine	Thick		Grey2	Red
Brown	46.0674	31.4607	22.4719		39.548	22.5989	37.8531		8.88889	91.1111					See the next spreadsheet for substratum colour values
Brown	69.4915	17.5141	12.9944		31.0734	38.4181	30.5085		37.7778	62.2222					The values presented here are percentage times spent by shrimp on particular backgrounds
Brown	45.5556	28.3333	26.1111		22.7778	35.5556	41.6667		12.2222	87.7778
Brown	41.1111	33.3333	25.5556		47.7528	31.4607	20.7865		35.5556	64.4444
Brown	52.2222	22.7778	25		48.8889	20.5556	30.5556		40.2235	59.7765
Brown	76.1111	20	3.88889		45	18.3333	36.6667		48.8889	51.1111
Brown	72.2222	19.4444	8.33333		33.3333	36.1111	30.5556		35.5556	64.4444
Brown	71.1111	13.8889	15		29.2818	29.8343	40.884		52.2222	47.7778
White	58.3333	35	6.66667		31.1111	33.3333	35.5556		43.8889	56.1111
White	86.1111	8.88889	5		37.2222	29.4444	33.3333		53.8889	46.1111
White	45	30	25		38.3333	33.8889	27.7778		63.3333	36.6667
White	44.4444	41.6667	13.8889		31.8436	15.0838	53.0726		50	50
White	46.1111	35.5556	18.3333		35.5556	38.3333	26.1111		43.0168	56.9832
White	48.3333	35.5556	16.1111		5	28.8889	66.1111		55.0562	44.9438
White	41.6667	37.7778	20.5556		23.8889	36.1111	40		55.5556	44.4444
White	46.1111	43.3333	10.5556		30	40.5556	29.4444		49.7238	50.2762
Red	61.2903	24.1935	14.5161		38.2514	38.7978	22.9508		47.2222	52.7778		32.7778	67.2222
Red	73.0159	17.4603	9.52381		37.1585	33.8798	28.9617		49.4444	50.5556		61.1111	38.8889
Red	60.3175	33.3333	6.34921		46.9945	21.8579	31.1475		45	55		13.8889	86.1111
Red	88.8889	4.7619	6.34921		29.5082	32.7869	37.7049		48.8889	51.1111		20.5556	79.4444
Red	33.3333	42.8571	23.8095		85.7923	6.01093	8.19672		54.4444	45.5556		41.3408	58.6592
Red	73.0159	22.2222	4.7619		54.0984	29.5082	16.3934		33.3333	66.6667		48.3333	51.6667
Red	50.7937	33.3333	15.873		40.9836	6.55738	52.459		20	80		47.7778	52.2222
Red	55.7377	19.6721	24.5902		19.6721	52.459	27.8689		19.4444	80.5556		48.8889	51.1111
Red												45.5556	54.4444
Red												47.2222	52.7778
Red												51.1111	48.8889
Red												63.3333	36.6667
Red												31.694	68.306
Red												63.8889	36.1111
Red												43.8889	56.1111
Red												43.8889	56.1111
Red												53.3333	46.6667
Red												31.6667	68.3333

## Sheet: Colour measurements
Substratum colours			Shrimp colours		Modal values (for entire body)				Standard deviation of grey
					Grey shade	Colour channels
Substratum	Grey shade		Colour morph	Substratum		Red	Green	Blue	Entire body	Abdomen
Black	43		Red	Black	34	12.8738	9.24272	11.8835	5.673	4.628			The data are presented as greyscale values
Black	41		Red	Black	32	12.5217	10.6667	8.81159	3.833	3.848			where 0 indicates full black colour and 255 indicates fully white colour
Black	43		Red	Black	36	14.2574	11.4059	10.3366	7.204	6.182
Grey3	66		Red	Grey3	45	16.8321	14.771	13.3969	9.936	7.412			RGB channels sum up to give the total grey value of the object
Grey3	56		Red	Grey3	34	15.5429	10.0381	8.41905	8.326	5.503
Grey3	61		Red	Grey3	29	10.44	10.8267	7.73333	7.652	5.459
Grey2	82		Red	Grey2	27	12.4875	8.1	6.4125	5.875	4.661
Grey2	85		Red	Grey2	37	18.8627	9.43137	8.70588	6.463	5.234
Grey2	87		Red	Grey2	43	18.0873	12.2857	12.627	9.508	9.186
Grey1	107		Red	Grey1	48	20.5714	14.7429	12.6857	11.224	10.937
Grey1	109		Red	Grey1	40	20.9524	10.1587	8.88889	11.82	6.083
Grey1	103		Red	Grey1	31	12.9451	9.1978	8.85714	6.418	6.303
White	194		Red	White	65	29	19	17	13.995	10.997
White	188		Red	White	54	23	16	15	16.941	8.764
White	198		Red	White	70	32	20	18	9.906	9.242
Red	91		Red	Red	45	23	11.3333	10.6667	10.311	6.778
Red	88		Red	Red	39	18.6	10.2	10.2	14.628	12.996
Red	89		Red	Red	35	18.2	9.1	7.7	9.918	5.726
			Brown	Black	69	25.1527	25.1527	18.6946	11.415	7.681
			Brown	Black	66	23.8794	23.5477	18.5729	7.084	5.974
			Brown	Black	60	21.8478	21.5217	16.6304	9.134	7.153
			Brown	Grey3	68	23.12	23.46	21.42	9.05	6.442
			Brown	Grey3	51	17.7083	18.7708	14.5208	7.768	6.193
			Brown	Grey3	66	24.7919	22.7817	18.4264	10.15	9.497
			Brown	Grey2	49	17.9565	17.0435	14	11.64	8.878
			Brown	Grey2	70	24.9268	23.2195	21.8537	15.141	9.063
			Brown	Grey2	46	16.8077	16.2179	12.9744	9.041	6.664
			Brown	Grey1	59	21.7738	18.9643	18.2619	9.082	6.922
			Brown	Grey1	75	26.9058	25.5605	22.5336	12.481	9.207
			Brown	Grey1	76	26.6494	26.3203	23.0303	15.343	13.027
			Brown	White	115	41	40	34	35.302	20.793
			Brown	White	156	54	53	49	38.704	21.817
			Brown	White	128	48	47	33	29.199	20.832
			White	Black	73	26.1848	25.3913	21.4239	19.474	5.687
			White	Black	67	22.226	22.8702	21.9038	13.963	5.397
			White	Black	69	23	24.2105	21.7895	12.525	6.274
			White	Grey3	61	19.8093	21.3814	19.8093	6.601	5.363
			White	Grey3	69	24	24.6667	20.3333	13.625	7.349
			White	Grey3	69	22.6618	24.0147	22.3235	9.325	5.506
			White	Grey2	106	36.7687	37.1	32.1313	17.945	5.671
			White	Grey2	102	34.6667	35.6667	31.6667	18.061	6.16
			White	Grey2	92	31.5821	32.2687	28.1493	15.434	4.772
			White	Grey1	100	34.1853	34.8243	30.9904	20.923	6.453
			White	Grey1	115	39.552	40.2168	35.2312	16.59	4.24
			White	Grey1	106	36.8851	36.8851	32.2297	19.492	4.951
			White	White	145	51	50	44	33.64	10.571
			White	White	179	61	61	57	29.781	6.334
			White	White	169	58	59	52	36.181	16.154
